# Supplementary material for: Impact of historical land use change on the brown bear habitat connectivity in the Polish Carpathians
Source: PeerJ. 2025 Nov 11;13:e20295. doi: 10.7717/peerj.20295 (PMC12617368; doi:10.7717/peerj.20295)
Supplement: Supplemental Information 1 [file peerj-13-20295-s001.zip]

Archive with 3 entries (2 files):
- code/
- code/cost_surfaces_brown_bear.py
- code/cost_values.txt
