# Supplementary material for: Impact of historical land use change on the brown bear habitat connectivity in the Polish Carpathians
Source: PeerJ. 2025 Nov 11;13:e20295. doi: 10.7717/peerj.20295 (PMC12617368; doi:10.7717/peerj.20295)
Supplement: Supplemental Information 1 [file peerj-13-20295-s001.zip › code/cost_surfaces_brown_bear.py]

"""
----------------------------------------------------------------------------------------------------------------------------------
Script for Generating Cost Surfaces Over Time for Brown Bear Habitat Connectivity Analysis
----------------------------------------------------------------------------------------------------------------------------------
Part of study of Szwagierczak et al. "Impact of land use change on the brown bear habitat connectivity in the Polish Carpathians"
----------------------------------------------------------------------------------------------------------------------------------

This Python script, written using ArcPy and supporting python libraries, is part of a research paper on historical
changes in habitat connectivity for brown bears in the Polish Carpathians.
It processes spatial vector and raster data across four time periods (1860s, 1930s, 1970s, and 2013) to create
standardized cost surfaces for brown bear habitat connectivity modeling.
Output cost surfaces were further used to generate least-cost corridors using the Linkage Mapper software.

Description:
This script performs data preprocessing, raster analysis, and cost surface generation for defined time periods in a selected study area.
It involves:
- Clipping input datasets to the study area extent
- Generating raster layers with variables included in cost surfaces:
    - Calculating Euclidean distances to transport infrastructure, buildings and forest edges
    - Deriving terrain variables (slopes)
- Reclassifying rasters based on values from a structured file describing cost values assigned to different variables for analyzed time periods
- Creating different versions of cost surfaces and standardizing them

Inputs (all geodata inputs stored in the input_data.gdb geodatabase):
- Vector data for transport (polylines), buildings (points - centre=al points of buildings), forest (polygons) for studied time periods
- Vector data for barriers (water reservoir as polygon)
- Vector data for the study area (polygon)
- Raster data for elevation (here EU Digital Elevation Model EU-DEM)
- Structured text file describing cost values assigned to different variables for analyzed time periods (.txt format, tab delimited)

Outputs:
- Time-specific, standardized, and masked to the study area cost surfaces for further spatial analysis (in GeoTIFF format)

------------------------------------------------------------------------------------------------------------------
Authors: Anna Szwagierczak (development, testing anf performing the workflow in ArcGIS Pro), Elzbieta Ziolkowska (coding in Python), Dominik Kaim (supervision)
Last modification: 2025-04-25
------------------------------------------------------------------------------------------------------------------
"""

### Importing necessery libraries
print("Importing necessery libraries")
import os, math, shutil
import pandas as pd
import arcpy
from arcpy import env
from arcpy.ia import *
from arcpy.sa import *

# Checking out any necessary licenses
print("Checking licenses")
arcpy.CheckOutExtension("spatial")
arcpy.CheckOutExtension("3D")
arcpy.CheckOutExtension("ImageAnalyst")

env.overwriteOutput = True # allowing to overwrite outputs

### Inputs and outputs
print("Defining inputs and outputs")

## Defining inputs and outputs
# Lists
time_periods = ["1860s", "1930s", "1970s", "2013"] # list of analyzed time periods

# Paths
main_path = "C:\\Users\\szani\\OneDrive\\Dokumenty\\GEOGRAFIA\\GEOGRAFIA_I_GOSPODARKA_PRZESTRZENNA\\skrypt\\skrypt\\" # path to main folder where project data are stored (i.e., folder with input_gdb and remap_file, see below)
remap_file = main_path + "cost_values.txt" # path to txt file with cost values
input_gdb = main_path + "input_data.gdb\\" # path to a geodatabase with all the input data
study_area_gdb = main_path + "study_area.gdb\\" # path to a geodatabase with all the input data clipped to the study area extent

output_folder = main_path + "output_data\\" # path to a folder with all the output data

study_area = input_gdb + "study_area" # vector layer with the study area

## Checking input and output folders
# --- Check if input_gdb exists ---
if not arcpy.Exists(input_gdb):
    raise FileNotFoundError(f"Input geodatabase not found: {input_gdb}")

# --- Handle study_area_gdb ---
if arcpy.Exists(study_area_gdb):
    print(f"Cleaning existing study area geodatabase: {study_area_gdb}")
    arcpy.env.workspace = study_area_gdb
    datasets = arcpy.ListDatasets("*", "All") or []
    feature_classes = arcpy.ListFeatureClasses() or []
    for ds in datasets + feature_classes:
        arcpy.Delete_management(ds)
else:
    print(f"Creating study area geodatabase: {study_area_gdb}")
    folder, gdb_name = os.path.split(study_area_gdb[:-2])
    arcpy.CreateFileGDB_management(folder, gdb_name)

# --- Handle output_folder ---
if os.path.exists(output_folder):
    print(f"Cleaning existing output folder: {output_folder}")
    for filename in os.listdir(output_folder):
        file_path = os.path.join(output_folder, filename)
        try:
            if os.path.isfile(file_path) or os.path.islink(file_path):
                os.unlink(file_path)
            elif os.path.isdir(file_path):
                shutil.rmtree(file_path)
        except Exception as e:
            print(f"Failed to delete {file_path}. Reason: {e}")
else:
    print(f"Creating output folder: {output_folder}")
    os.makedirs(output_folder)

### Defining functions
print("Defining functions")

# Bulding dictionaries for time-varying data inputs
def build_layer_dict(time_periods, variable_prefix, path, extension):
    return {time_period: path + f"{variable_prefix}{time_period}{extension}" for time_period in time_periods}

# Cliping all feature classes in a geodatabase to a study area
def clip_all_features_in_gdb(input_gdb, study_area, output_folder, output_prefix):

    arcpy.env.workspace = input_gdb
    feature_classes = arcpy.ListFeatureClasses()

    if not feature_classes:
        print("No feature classes found in the input geodatabase.")
        return

    for fc in feature_classes:
        input_path = os.path.join(input_gdb, fc)
        output_name = os.path.join(output_folder, f"{output_prefix}{fc}")
        print(f"Clipping {fc} to study area...")
        arcpy.analysis.Clip(input_path, study_area, output_name)
        print(f"Saved: {output_name}")

# Calculating Euclidean distances for multiple input layers and saving them with a prefix
def calculate_euclidean_distances(layers_dict, output_folder, output_prefix):
    for label, layer in layers_dict.items():
        print(f"Calculating Euclidean distance for {output_prefix} {label}...")
        distance = EucDistance(layer, None, "", "", "PLANAR", "", "")
        output_name = f"{output_folder}{output_prefix}{label}.tif"
        distance.save(output_name)
        print(f"Saved: {output_name}")

# Converting forest polygon layers to line features (forest edges)
def convert_polygons_to_lines(layers_dict, output_folder, output_prefix):
    for label, polygon_layer in layers_dict.items():
        output_name = f"{output_folder}{output_prefix}{label}.shp"
        print(f"Converting {output_prefix} polygons to lines for {label}...")
        arcpy.PolygonToLine_management(polygon_layer, output_name)
        print(f"Saved: {output_name}")

# Converting feature layers to a raster using a specified field with no data changed to 0
def convert_features_to_rasters(layers_dict, field, output_folder, output_prefix):
    for label, feature_layer in layers_dict.items():
        output_name = f"{output_folder}{output_prefix}{label}"
        print(f"Converting {output_prefix} for {label} using field '{field}'...")
        arcpy.conversion.FeatureToRaster(feature_layer, field, output_name + "temp.tif", "")
        outCon = Con(IsNull(output_name + "temp.tif"),0,output_name + "temp.tif")
        outCon.save(output_name + ".tif")
        print(f"Saved: {output_name}")

# Reading in remap data from a structured text file using pandas and preparing remap ranges for weighted and unweighted variants
# Returning dictionary of remap data with variables as keys and their remaps for each time period
def read_remap_data_with_pandas(remap_file, time_periods):
    remap_data = {}
    
    # Read the remap file using pandas
    df = pd.read_csv(remap_file, sep='\t')  # Assumes tab-delimited file
    
    for _, row in df.iterrows():
        variable = row['Variable']
        from_value = int(row['From']) if pd.notna(row['From']) else None
        to_value = int(row['To']) if pd.notna(row['To']) else None

        # Initialize the remap_data dictionary for each variable if not already initialized
        if variable not in remap_data:
            remap_data[variable] = {}

        # Create a dictionary for each time period (weighted and unweighted)
        for time_period in time_periods:
            weighted_value = int(row[f"weighted_out_{time_period}"]) if pd.notna(row[f"weighted_out_{time_period}"]) else None
            unweighted_value = int(row[f"unweighted_out_{time_period}"]) if pd.notna(row[f"unweighted_out_{time_period}"]) else None

            # Add the remap range for both weighted and unweighted values
            if time_period not in remap_data[variable]:
                remap_data[variable][time_period] = []

            # Append the remap entry for the time period
            remap_data[variable][time_period].append({
                'from': from_value,
                'to': to_value,
                'weighted': weighted_value,
                'unweighted': unweighted_value
            })
    return remap_data

# Generating lists with reclassification values (in format: [[from, to, out], [from, to, out], ... ]) for weighted and unweighted variants
def extract_weighted_unweighted(remap_data, variable, time_period):
    entries = remap_data[variable][time_period]

    weighted_list = []
    unweighted_list = []

    for entry in entries:
        from_val = entry['from']
        to_val = entry['to'] if not (entry['to'] is None or math.isnan(entry['to'])) else ''
        weighted_list.append([from_val, to_val, entry['weighted']])
        unweighted_list.append([from_val, to_val, entry['unweighted']])

    return weighted_list, unweighted_list

### Data pre-processing (generation of variables used to generate cost surfaces)
print("Preprocessing ...")
# Clipping all the input data to the study area extent
print("Clipping ...")
clip_eu_dem = Clip(input_gdb + "eu_dem", aoi = input_gdb + "study_area")
clip_eu_dem.save(study_area_gdb + "eu_dem")
clip_all_features_in_gdb(input_gdb, study_area, study_area_gdb, output_prefix="")

# Settings for raster processing
print("Defining settings for raster processing ...")
env.cellSize = clip_eu_dem # setting the cell size environment based on the digital elevation model (25 m)
env.snapRaster = clip_eu_dem # setting snap raster environment
env.extent = study_area # setting extent environment
env.mask = study_area # setting mask
arcpy.env.workspace = study_area_gdb # defining working environment

# Copping eu_dem to output folder as elevation
arcpy.management.CopyRaster(clip_eu_dem, output_folder + "elevation.tif")

# Generating slope from digital elevation model
print("Calculating slopes ...")
outSlope = Slope(clip_eu_dem, "DEGREE", "", "PLANAR", "METER")
outSlope.save(output_folder + "slope.tif")

# Calculating distance to transport infrastructure for each of analysed time periods (1860s, 1930s, 1970s, and 2013)
print("Calculating Euclidean distances from transport infrastructure ...")
transport_layers = build_layer_dict(time_periods, "transport", study_area_gdb, "")
calculate_euclidean_distances(transport_layers, output_folder, "distanceTransport")

# Calculating distance to buildings for each of analysed time periods (1860s, 1930s, 1970s, and 2013)
print("Calculating Euclidean distances from buildings ...")
buildings_layers = build_layer_dict(time_periods, "buildings", study_area_gdb, "")
calculate_euclidean_distances(buildings_layers, output_folder, "distanceBuildings")

# Calculating distance from forest edge to forest core for each of analysed time periods (1860s, 1930s, 1970s, and 2013)
print("Calculating Euclidean distances from forest edges towards forest core ...")
forest_layers = build_layer_dict(time_periods, "forest", study_area_gdb, "")
convert_features_to_rasters(forest_layers, "grid_code", output_folder, "forestRaster")
convert_polygons_to_lines(forest_layers, output_folder, "forestEdge")
forest_edge_layers = build_layer_dict(time_periods, "forestEdge", output_folder, ".shp")
calculate_euclidean_distances(forest_edge_layers, output_folder, "distanceForestEdge")

for time_period in time_periods:
    distanceForestEdgeToCoreTemp = Times(Raster(output_folder + "forestRaster" + time_period + "temp.tif"), Raster(output_folder + "distanceForestEdge" + time_period + ".tif"))
    distanceForestEdgeToCore = Con(IsNull(distanceForestEdgeToCoreTemp), -1, distanceForestEdgeToCoreTemp)
    distanceForestEdgeToCore.save(output_folder + "distanceForestEdgeToCore" + time_period + ".tif")

# Generating layers with forest persistance
print("Calculating forest persistance ...")
arcpy.management.CopyRaster(output_folder + "forestRaster1860s.tif", output_folder + "persistentForest1860s.tif")
persistentForest1930s = RasterCalculator([output_folder + "forestRaster1860s.tif", output_folder + "forestRaster1930s.tif"], ["x", "y"], "(x+y)*y")
persistentForest1930s.save(output_folder + "persistentForest1930s.tif")

forestCombine1970s = Combine([output_folder + "forestRaster1860s.tif", output_folder + "forestRaster1930s.tif", output_folder + "forestRaster1970s.tif"])
forestCombine1970s.save(output_folder + "forestCombine1970s.tif")
persistentForest1970s_weighted = Reclassify(forestCombine1970s, "VALUE", "1 0;2 0;3 1;4 0;5 0;6 2;7 1;8 3", "DATA")
persistentForest1970s_weighted.save(output_folder + "persistentForest1970s_weighted.tif")
forestCombine2013 = Combine([output_folder + "forestRaster1860s.tif", output_folder + "forestRaster1930s.tif", output_folder + "forestRaster1970s.tif", output_folder + "forestRaster2013.tif"])
forestCombine2013.save(output_folder + "forestCombine2013.tif")
persistentForest2013_weighted = Reclassify(forestCombine2013, "VALUE", "1 0;2 1;3 1;4 2;5 1;6 1;7 0;8 3;9 0;10 0;11 0;12 2;13 0;14 4;15 0;16 0", "DATA")
persistentForest2013_weighted.save(output_folder + "persistentForest2013_weighted.tif")

persistentForest1970s_unweighted = RasterCalculator([output_folder + "forestRaster1930s.tif", output_folder + "forestRaster1970s.tif"], ["x", "y"], "(x+y)*y")
persistentForest1970s_unweighted.save(output_folder + "persistentForest1970s_unweighted.tif")
persistentForest2013_unweighted = RasterCalculator([output_folder + "forestRaster1970s.tif", output_folder + "forestRaster2013.tif"], ["x", "y"], "(x+y)*y")
persistentForest2013_unweighted.save(output_folder + "persistentForest2013_unweighted.tif")

# Generating raster layer with water reservoir
print("Generating mask with water reservoir")
arcpy.conversion.FeatureToRaster("water_reservoir1994", "X_KOD", output_folder + "water_reservoirRaster1994temp.tif", "")
outCon = Con(IsNull(output_folder + "water_reservoirRaster1994temp.tif"),0)
outCon.save(output_folder + "water_reservoirRaster1994.tif")

### Reclassification and building of cost surface
print("Reclassification")

remap_data = read_remap_data_with_pandas(remap_file, time_periods)
print(remap_data)

variables = list(remap_data.keys())
print(variables)

for variable in variables:
    print(variable)
    for time_period in time_periods:
        print(time_period)
        weighted, unweighted = extract_weighted_unweighted(remap_data, variable, time_period)
        print("Weighted variant:", weighted)
        print("Unweighted:", unweighted)

        remap_weighted = RemapRange(weighted)
        remap_unweighted = RemapRange(unweighted)

        if variable in ['elevation', 'slope']:
            raster_to_process_weighted = f"{variable}.tif"
            raster_to_process_unweighted = f"{variable}.tif"
        else:
            if (variable == 'persistentForest') and (time_period in ['1970s', '2013']):
                raster_to_process_weighted = f"{variable}{time_period}_weighted.tif"
                raster_to_process_unweighted = f"{variable}{time_period}_unweighted.tif"
            else:
                raster_to_process_weighted =  f"{variable}{time_period}.tif"                                       
                raster_to_process_unweighted =  f"{variable}{time_period}.tif"
        print(raster_to_process_weighted)
        print(raster_to_process_unweighted)

        outReclassWeighted = Reclassify(Raster(output_folder + raster_to_process_weighted), "VALUE", remap_weighted, "NODATA")
        outReclassWeighted.save(output_folder + variable + time_period + "_reclass_weighted.tif")
        outReclassUnweighted = Reclassify(Raster(output_folder + raster_to_process_unweighted), "VALUE", remap_unweighted, "NODATA")
        outReclassUnweighted.save(output_folder + variable + time_period + "_reclass_unweighted.tif")
        
print("Combining rasters")
for time_period in time_periods:
    for variant in ["weighted", "unweighted"]:
        rasters_to_sum = []

        for variable in variables:
            raster_name = f"{variable}{time_period}_reclass_{variant}.tif"         
            raster_path = output_folder + raster_name
            rasters_to_sum.append(Raster(raster_path))
        if time_period == "2013":
            rasters_to_sum.append(Raster(output_folder + "water_reservoirRaster1994.tif"))

        # Combine using sum
        #combined_raster = sum(rasters_to_sum)
        combined_raster = CellStatistics(rasters_to_sum, statistics_type="SUM", ignore_nodata="NODATA")
        combined_name = f"costSurface{time_period}_{variant}"
        combined_raster.save(output_folder + combined_name + ".tif")

        # Get min and max
        max_val = float(arcpy.GetRasterProperties_management(combined_raster, "MAXIMUM").getOutput(0))

        standardized_raster = (combined_raster / max_val) * 100

        standardized_name = f"{combined_name}_stand.tif"
        standardized_raster.save(output_folder + standardized_name)

        print(f"Saved: {standardized_name}")

    print("Finished generating cost surfaces for time period: " + time_period)
