# Supplementary material for: Impact of historical land use change on the brown bear habitat connectivity in the Polish Carpathians
Source: PeerJ. 2025 Nov 11;13:e20295. doi: 10.7717/peerj.20295 (PMC12617368; doi:10.7717/peerj.20295)
Supplement: Supplemental Information 1 [file peerj-13-20295-s001.zip › code/cost_values.txt]

Variable	From	To	weighted_out_1860s	weighted_out_1930s	weighted_out_1970s	weighted_out_2013	unweighted_out_1860s	unweighted_out_1930s	unweighted_out_1970s	unweighted_out_2013
elevation	0	500	2	2	2	2	5	5	5	5
elevation	500	800	5	5	5	5	13	13	13	13
elevation	800	1000	8	8	8	8	20	20	20	20
elevation	1000	2000	10	10	10	10	25	25	25	25
slope	0	3	2	2	2	2	3	3	3	3
slope	3	30	5	5	5	5	6	6	6	6
slope	30	47	10	10	10	10	13	13	13	13
slope	47	90	20	20	20	20	25	25	25	25
distanceTransport	0	100	2	3	4	5	25	25	25	25
distanceTransport	100	500	1	2	3	3	15	15	15	15
distanceTransport	500	1000	0	1	1	2	10	10	10	10
distanceTransport	1000	200000	0	0	0	0	0	0	0	0
distanceBuildings	0	50	14	16	19	20	25	25	25	25
distanceBuildings	50	100	6	7	9	10	13	13	13	13
distanceBuildings	100	500	2	3	5	5	6	6	6	6
distanceBuildings	500	1000	1	1	2	2	3	3	3	3
distanceBuildings	1000	200000	0	0	0	0	0	0	0	0
distanceForestEdgeToCore	-1	-1	0	0	0	0	0	0	0	0
distanceForestEdgeToCore	0	200	15	15	15	15	25	25	25	25
distanceForestEdgeToCore	200	400	10	10	10	10	17	17	17	17
distanceForestEdgeToCore	400	600	5	5	5	5	8	8	8	8
distanceForestEdgeToCore	600	800	3	3	3	3	5	5	5	5
distanceForestEdgeToCore	800	200000	1	1	1	1	2	2	2	2
persistentForest	0	0	25	25	25	25	25	25	25	25
persistentForest	1	1	1	7	7	7	1	7	7	7
persistentForest	2	2	0	1	5	5	0	1	1	1
persistentForest	3	3	0	0	1	3	0	0	0	0
persistentForest	4	4	0	0	0	1	0	0	0	0
