# Supplementary material for: Impact of historical land use change on the brown bear habitat connectivity in the Polish Carpathians
Source: PeerJ. 2025 Nov 11;13:e20295. doi: 10.7717/peerj.20295 (PMC12617368; doi:10.7717/peerj.20295)
Supplement: Supplemental Information 2 [file peerj-13-20295-s002.zip]

Archive with 252 entries (251 files):
- corridors.gdb/
- corridors.gdb/a00000001.freelist
- corridors.gdb/a00000001.gdbindexes
- corridors.gdb/a00000001.gdbtable
- corridors.gdb/a00000001.gdbtablx
- corridors.gdb/a00000001.TablesByName.atx
- corridors.gdb/a00000002.gdbtable
- corridors.gdb/a00000002.gdbtablx
- corridors.gdb/a00000003.gdbindexes
- corridors.gdb/a00000003.gdbtable
- corridors.gdb/a00000003.gdbtablx
- corridors.gdb/a00000004.CatItemsByPhysicalName.atx
- corridors.gdb/a00000004.CatItemsByType.atx
- corridors.gdb/a00000004.FDO_UUID.atx
- corridors.gdb/a00000004.freelist
- corridors.gdb/a00000004.gdbindexes
- corridors.gdb/a00000004.gdbtable
- corridors.gdb/a00000004.gdbtablx
- corridors.gdb/a00000004.horizon
- corridors.gdb/a00000004.spx
- corridors.gdb/a00000005.CatItemTypesByName.atx
- corridors.gdb/a00000005.CatItemTypesByParentTypeID.atx
- corridors.gdb/a00000005.CatItemTypesByUUID.atx
- corridors.gdb/a00000005.gdbindexes
- corridors.gdb/a00000005.gdbtable
- corridors.gdb/a00000005.gdbtablx
- corridors.gdb/a00000006.CatRelsByDestinationID.atx
- corridors.gdb/a00000006.CatRelsByOriginID.atx
- corridors.gdb/a00000006.CatRelsByType.atx
- corridors.gdb/a00000006.FDO_UUID.atx
- corridors.gdb/a00000006.gdbindexes
- corridors.gdb/a00000006.gdbtable
- corridors.gdb/a00000006.gdbtablx
- corridors.gdb/a00000007.CatRelTypesByBackwardLabel.atx
- corridors.gdb/a00000007.CatRelTypesByDestItemTypeID.atx
- corridors.gdb/a00000007.CatRelTypesByForwardLabel.atx
- corridors.gdb/a00000007.CatRelTypesByName.atx
- corridors.gdb/a00000007.CatRelTypesByOriginItemTypeID.atx
- corridors.gdb/a00000007.CatRelTypesByUUID.atx
- corridors.gdb/a00000007.gdbindexes
- corridors.gdb/a00000007.gdbtable
- corridors.gdb/a00000007.gdbtablx
- corridors.gdb/a00000009.gdbindexes
- corridors.gdb/a00000009.gdbtable
- corridors.gdb/a00000009.gdbtablx
- corridors.gdb/a00000009.horizon
- corridors.gdb/a00000009.spx
- corridors.gdb/a0000000a.gdbindexes
- corridors.gdb/a0000000a.gdbtable
- corridors.gdb/a0000000a.gdbtablx
- corridors.gdb/a0000000b.freelist
- corridors.gdb/a0000000b.gdbindexes
- corridors.gdb/a0000000b.gdbtable
- corridors.gdb/a0000000b.gdbtablx
- corridors.gdb/a0000000c.band_index.atx
- corridors.gdb/a0000000c.blk_key_index.atx
- corridors.gdb/a0000000c.col_index.atx
- corridors.gdb/a0000000c.gdbindexes
- corridors.gdb/a0000000c.gdbtable
- corridors.gdb/a0000000c.gdbtablx
- corridors.gdb/a0000000c.row_index.atx
- corridors.gdb/a0000000d.freelist
- corridors.gdb/a0000000d.gdbindexes
- corridors.gdb/a0000000d.gdbtable
- corridors.gdb/a0000000d.gdbtablx
- corridors.gdb/a0000000e.gdbindexes
- corridors.gdb/a0000000e.gdbtable
- corridors.gdb/a0000000e.gdbtablx
- corridors.gdb/a0000000f.gdbindexes
- corridors.gdb/a0000000f.gdbtable
- corridors.gdb/a0000000f.gdbtablx
- corridors.gdb/a0000000f.horizon
- corridors.gdb/a0000000f.spx
- corridors.gdb/a00000010.gdbindexes
- corridors.gdb/a00000010.gdbtable
- corridors.gdb/a00000010.gdbtablx
- corridors.gdb/a00000011.freelist
- corridors.gdb/a00000011.gdbindexes
- corridors.gdb/a00000011.gdbtable
- corridors.gdb/a00000011.gdbtablx
- corridors.gdb/a00000012.band_index.atx
- corridors.gdb/a00000012.blk_key_index.atx
- corridors.gdb/a00000012.col_index.atx
- corridors.gdb/a00000012.gdbindexes
- corridors.gdb/a00000012.gdbtable
- corridors.gdb/a00000012.gdbtablx
- corridors.gdb/a00000012.row_index.atx
- corridors.gdb/a00000013.freelist
- corridors.gdb/a00000013.gdbindexes
- corridors.gdb/a00000013.gdbtable
- corridors.gdb/a00000013.gdbtablx
- corridors.gdb/a00000014.gdbindexes
- corridors.gdb/a00000014.gdbtable
- corridors.gdb/a00000014.gdbtablx
- corridors.gdb/a00000015.gdbindexes
- corridors.gdb/a00000015.gdbtable
- corridors.gdb/a00000015.gdbtablx
- corridors.gdb/a00000015.horizon
- corridors.gdb/a00000015.spx
- corridors.gdb/a00000016.gdbindexes
- corridors.gdb/a00000016.gdbtable
- corridors.gdb/a00000016.gdbtablx
- corridors.gdb/a00000017.freelist
- corridors.gdb/a00000017.gdbindexes
- corridors.gdb/a00000017.gdbtable
- corridors.gdb/a00000017.gdbtablx
- corridors.gdb/a00000018.band_index.atx
- corridors.gdb/a00000018.blk_key_index.atx
- corridors.gdb/a00000018.col_index.atx
- corridors.gdb/a00000018.gdbindexes
- corridors.gdb/a00000018.gdbtable
- corridors.gdb/a00000018.gdbtablx
- corridors.gdb/a00000018.row_index.atx
- corridors.gdb/a00000019.freelist
- corridors.gdb/a00000019.gdbindexes
- corridors.gdb/a00000019.gdbtable
- corridors.gdb/a00000019.gdbtablx
- corridors.gdb/a0000001a.gdbindexes
- corridors.gdb/a0000001a.gdbtable
- corridors.gdb/a0000001a.gdbtablx
- corridors.gdb/a0000001b.gdbindexes
- corridors.gdb/a0000001b.gdbtable
- corridors.gdb/a0000001b.gdbtablx
- corridors.gdb/a0000001b.horizon
- corridors.gdb/a0000001b.spx
- corridors.gdb/a0000001c.gdbindexes
- corridors.gdb/a0000001c.gdbtable
- corridors.gdb/a0000001c.gdbtablx
- corridors.gdb/a0000001d.freelist
- corridors.gdb/a0000001d.gdbindexes
- corridors.gdb/a0000001d.gdbtable
- corridors.gdb/a0000001d.gdbtablx
- corridors.gdb/a0000001e.band_index.atx
- corridors.gdb/a0000001e.blk_key_index.atx
- corridors.gdb/a0000001e.col_index.atx
- corridors.gdb/a0000001e.gdbindexes
- corridors.gdb/a0000001e.gdbtable
- corridors.gdb/a0000001e.gdbtablx
- corridors.gdb/a0000001e.row_index.atx
- corridors.gdb/a0000001f.freelist
- corridors.gdb/a0000001f.gdbindexes
- corridors.gdb/a0000001f.gdbtable
- corridors.gdb/a0000001f.gdbtablx
- corridors.gdb/a00000020.gdbindexes
- corridors.gdb/a00000020.gdbtable
- corridors.gdb/a00000020.gdbtablx
- corridors.gdb/a00000021.gdbindexes
- corridors.gdb/a00000021.gdbtable
- corridors.gdb/a00000021.gdbtablx
- corridors.gdb/a00000021.horizon
- corridors.gdb/a00000021.spx
- corridors.gdb/a00000022.gdbindexes
- corridors.gdb/a00000022.gdbtable
- corridors.gdb/a00000022.gdbtablx
- corridors.gdb/a00000023.freelist
- corridors.gdb/a00000023.gdbindexes
- corridors.gdb/a00000023.gdbtable
- corridors.gdb/a00000023.gdbtablx
- corridors.gdb/a00000024.band_index.atx
- corridors.gdb/a00000024.blk_key_index.atx
- corridors.gdb/a00000024.col_index.atx
- corridors.gdb/a00000024.gdbindexes
- corridors.gdb/a00000024.gdbtable
- corridors.gdb/a00000024.gdbtablx
- corridors.gdb/a00000024.row_index.atx
- corridors.gdb/a00000025.freelist
- corridors.gdb/a00000025.gdbindexes
- corridors.gdb/a00000025.gdbtable
- corridors.gdb/a00000025.gdbtablx
- corridors.gdb/a00000026.gdbindexes
- corridors.gdb/a00000026.gdbtable
- corridors.gdb/a00000026.gdbtablx
- corridors.gdb/a00000027.gdbindexes
- corridors.gdb/a00000027.gdbtable
- corridors.gdb/a00000027.gdbtablx
- corridors.gdb/a00000027.horizon
- corridors.gdb/a00000027.spx
- corridors.gdb/a00000028.gdbindexes
- corridors.gdb/a00000028.gdbtable
- corridors.gdb/a00000028.gdbtablx
- corridors.gdb/a00000029.freelist
- corridors.gdb/a00000029.gdbindexes
- corridors.gdb/a00000029.gdbtable
- corridors.gdb/a00000029.gdbtablx
- corridors.gdb/a0000002a.band_index.atx
- corridors.gdb/a0000002a.blk_key_index.atx
- corridors.gdb/a0000002a.col_index.atx
- corridors.gdb/a0000002a.gdbindexes
- corridors.gdb/a0000002a.gdbtable
- corridors.gdb/a0000002a.gdbtablx
- corridors.gdb/a0000002a.row_index.atx
- corridors.gdb/a0000002b.freelist
- corridors.gdb/a0000002b.gdbindexes
- corridors.gdb/a0000002b.gdbtable
- corridors.gdb/a0000002b.gdbtablx
- corridors.gdb/a0000002c.gdbindexes
- corridors.gdb/a0000002c.gdbtable
- corridors.gdb/a0000002c.gdbtablx
- corridors.gdb/a0000002d.gdbindexes
- corridors.gdb/a0000002d.gdbtable
- corridors.gdb/a0000002d.gdbtablx
- corridors.gdb/a0000002d.horizon
- corridors.gdb/a0000002d.spx
- corridors.gdb/a0000002e.gdbindexes
- corridors.gdb/a0000002e.gdbtable
- corridors.gdb/a0000002e.gdbtablx
- corridors.gdb/a0000002f.freelist
- corridors.gdb/a0000002f.gdbindexes
- corridors.gdb/a0000002f.gdbtable
- corridors.gdb/a0000002f.gdbtablx
- corridors.gdb/a00000030.band_index.atx
- corridors.gdb/a00000030.blk_key_index.atx
- corridors.gdb/a00000030.col_index.atx
- corridors.gdb/a00000030.gdbindexes
- corridors.gdb/a00000030.gdbtable
- corridors.gdb/a00000030.gdbtablx
- corridors.gdb/a00000030.row_index.atx
- corridors.gdb/a00000031.freelist
- corridors.gdb/a00000031.gdbindexes
- corridors.gdb/a00000031.gdbtable
- corridors.gdb/a00000031.gdbtablx
- corridors.gdb/a00000032.gdbindexes
- corridors.gdb/a00000032.gdbtable
- corridors.gdb/a00000032.gdbtablx
- corridors.gdb/a00000033.gdbindexes
- corridors.gdb/a00000033.gdbtable
- corridors.gdb/a00000033.gdbtablx
- corridors.gdb/a00000033.horizon
- corridors.gdb/a00000033.spx
- corridors.gdb/a00000034.gdbindexes
- corridors.gdb/a00000034.gdbtable
- corridors.gdb/a00000034.gdbtablx
- corridors.gdb/a00000035.freelist
- corridors.gdb/a00000035.gdbindexes
- corridors.gdb/a00000035.gdbtable
- corridors.gdb/a00000035.gdbtablx
- corridors.gdb/a00000036.band_index.atx
- corridors.gdb/a00000036.blk_key_index.atx
- corridors.gdb/a00000036.col_index.atx
- corridors.gdb/a00000036.gdbindexes
- corridors.gdb/a00000036.gdbtable
- corridors.gdb/a00000036.gdbtablx
- corridors.gdb/a00000036.row_index.atx
- corridors.gdb/a00000037.freelist
- corridors.gdb/a00000037.gdbindexes
- corridors.gdb/a00000037.gdbtable
- corridors.gdb/a00000037.gdbtablx
- corridors.gdb/a00000038.gdbindexes
- corridors.gdb/a00000038.gdbtable
- corridors.gdb/a00000038.gdbtablx
- corridors.gdb/gdb
- corridors.gdb/timestamps
