# Supplementary material for: Impact of historical land use change on the brown bear habitat connectivity in the Polish Carpathians
Source: PeerJ. 2025 Nov 11;13:e20295. doi: 10.7717/peerj.20295 (PMC12617368; doi:10.7717/peerj.20295)
Supplement: Supplemental Information 3 [file peerj-13-20295-s003.zip]

Archive with 25 entries (24 files):
- results_05_2025/
- results_05_2025/costSurface1860s_unweighted_stand.tfw
- results_05_2025/costSurface1860s_unweighted_stand.tif
- results_05_2025/costSurface1860s_unweighted_stand.tif.aux.xml
- results_05_2025/costSurface1860s_weighted_stand.tfw
- results_05_2025/costSurface1860s_weighted_stand.tif
- results_05_2025/costSurface1860s_weighted_stand.tif.aux.xml
- results_05_2025/costSurface1930s_unweighted_stand.tfw
- results_05_2025/costSurface1930s_unweighted_stand.tif
- results_05_2025/costSurface1930s_unweighted_stand.tif.aux.xml
- results_05_2025/costSurface1930s_weighted_stand.tfw
- results_05_2025/costSurface1930s_weighted_stand.tif
- results_05_2025/costSurface1930s_weighted_stand.tif.aux.xml
- results_05_2025/costSurface1970s_unweighted_stand.tfw
- results_05_2025/costSurface1970s_unweighted_stand.tif
- results_05_2025/costSurface1970s_unweighted_stand.tif.aux.xml
- results_05_2025/costSurface1970s_weighted_stand.tfw
- results_05_2025/costSurface1970s_weighted_stand.tif
- results_05_2025/costSurface1970s_weighted_stand.tif.aux.xml
- results_05_2025/costSurface2013_unweighted_stand.tfw
- results_05_2025/costSurface2013_unweighted_stand.tif
- results_05_2025/costSurface2013_unweighted_stand.tif.aux.xml
- results_05_2025/costSurface2013_weighted_stand.tfw
- results_05_2025/costSurface2013_weighted_stand.tif
- results_05_2025/costSurface2013_weighted_stand.tif.aux.xml
