# Supplementary material for: Impact of historical land use change on the brown bear habitat connectivity in the Polish Carpathians
Source: PeerJ. 2025 Nov 11;13:e20295. doi: 10.7717/peerj.20295 (PMC12617368; doi:10.7717/peerj.20295)
Supplement: Supplemental Information 3 [file peerj-13-20295-s003.zip › results_05_2025/costSurface1860s_unweighted_stand.tfw]

25.0000000000
0.0000000000
0.0000000000
-25.0000000000
600928.1526560248
204888.0484166971
