# Supplementary material for: Impact of historical land use change on the brown bear habitat connectivity in the Polish Carpathians
Source: PeerJ. 2025 Nov 11;13:e20295. doi: 10.7717/peerj.20295 (PMC12617368; doi:10.7717/peerj.20295)
Supplement: Supplemental Information 3 [file peerj-13-20295-s003.zip › results_05_2025/costSurface1860s_unweighted_stand.tif.aux.xml]

<PAMDataset>
  <Metadata>
    <MDI key="DataType">Thematic</MDI>
  </Metadata>
  <PAMRasterBand band="1">
    <Description>Band_1</Description>
    <Histograms>
      <HistItem>
        <HistMin>10.78431415557861</HistMin>
        <HistMax>100</HistMax>
        <BucketCount>256</BucketCount>
        <IncludeOutOfRange>1</IncludeOutOfRange>
        <Approximate>0</Approximate>
        <HistCounts>6|0|0|0|0|0|0|0|97|0|0|0|0|0|0|0|351|0|0|0|0|0|228|0|0|1931|0|0|0|0|14372|0|0|1141|0|0|0|0|0|23305|0|0|248|0|0|0|0|49108|0|0|15672|0|0|0|0|0|15030|0|0|22847|0|8117|0|0|6296|0|0|40777|0|0|88697|0|0|160263|0|6267|0|0|186938|0|0|95421|0|0|40138|0|0|292459|0|0|78603|0|630389|0|0|442558|0|0|24472|0|0|663053|0|0|286549|0|126349|0|0|584642|0|0|263452|0|0|279174|0|0|14777|0|120898|0|0|88078|0|0|44044|0|0|361678|0|0|126440|0|0|25668|0|69409|0|0|65735|0|0|42990|0|0|18966|0|0|46444|0|90285|0|0|38646|0|0|28881|0|0|5798|0|0|47819|0|3588|0|0|11976|0|0|16344|0|0|9964|0|0|8067|0|0|14145|0|22197|0|0|632|0|0|11|0|0|5143|0|0|269|0|2612|0|0|4694|0|0|5976|0|0|4463|0|0|145|0|7597|0|0|64|0|0|1|0|0|8|0|0|15|0|0|3241|0|8|0|0|7|0|0|4161|0|0|70|0|0|0|0|0|0|0|0|0|0|1|0|0|0|0|0|5|0|1</HistCounts>
      </HistItem>
    </Histograms>
    <Metadata>
      <MDI key="BandName">Band_1</MDI>
      <MDI key="RepresentationType">ATHEMATIC</MDI>
      <MDI key="STATISTICS_EXCLUDEDVALUES"></MDI>
      <MDI key="STATISTICS_MAXIMUM">100</MDI>
      <MDI key="STATISTICS_MEAN">47.842918430378</MDI>
      <MDI key="STATISTICS_MEDIAN">nan</MDI>
      <MDI key="STATISTICS_MINIMUM">10.784314155579</MDI>
      <MDI key="STATISTICS_SKIPFACTORX">1</MDI>
      <MDI key="STATISTICS_SKIPFACTORY">1</MDI>
      <MDI key="STATISTICS_STDDEV">8.5771225797365</MDI>
    </Metadata>
  </PAMRasterBand>
</PAMDataset>
