# Supplementary material for: Impact of historical land use change on the brown bear habitat connectivity in the Polish Carpathians
Source: PeerJ. 2025 Nov 11;13:e20295. doi: 10.7717/peerj.20295 (PMC12617368; doi:10.7717/peerj.20295)
Supplement: Supplemental Information 3 [file peerj-13-20295-s003.zip › results_05_2025/costSurface1860s_weighted_stand.tif.aux.xml]

<PAMDataset>
  <Metadata>
    <MDI key="DataType">Thematic</MDI>
  </Metadata>
  <PAMRasterBand band="1">
    <Description>Band_1</Description>
    <Histograms>
      <HistItem>
        <HistMin>10.52631568908691</HistMin>
        <HistMax>100</HistMax>
        <BucketCount>256</BucketCount>
        <IncludeOutOfRange>1</IncludeOutOfRange>
        <Approximate>0</Approximate>
        <HistCounts>6|0|0|0|0|0|0|0|0|0|5|0|0|0|0|320|0|0|0|0|134|0|0|0|0|960|0|0|0|0|13949|0|0|0|0|3323|0|0|0|0|23564|0|0|0|0|12822|0|0|0|0|48032|0|0|0|0|35273|0|0|0|0|11933|0|0|0|0|48241|0|0|0|0|10609|0|0|0|0|146259|0|0|0|0|66849|0|0|0|0|63517|0|0|0|0|132172|0|0|0|0|94864|0|0|0|0|493278|0|0|0|0|330373|0|0|0|0|210698|0|0|0|0|232491|0|0|0|0|98958|0|0|0|0|166292|0|0|0|0|156188|0|0|0|0|260390|0|0|0|0|423190|0|0|0|0|656476|0|0|0|0|731363|0|0|0|0|646545|0|0|0|0|229902|0|0|0|0|83834|0|0|0|0|101750|0|0|0|0|68533|0|0|0|0|13530|0|0|0|0|25885|0|0|0|0|14264|0|0|0|0|6368|0|0|0|0|60644|0|0|0|0|16415|0|0|0|0|10719|0|0|0|0|46146|0|0|0|0|4455|0|0|0|0|4191|0|0|0|0|4840|0|0|0|0|27|0|0|0|0|322|0|0|0|0|0|0|0|0|0|1|0|0|0|0|11</HistCounts>
      </HistItem>
    </Histograms>
    <Metadata>
      <MDI key="BandName">Band_1</MDI>
      <MDI key="RepresentationType">ATHEMATIC</MDI>
      <MDI key="STATISTICS_EXCLUDEDVALUES"></MDI>
      <MDI key="STATISTICS_MAXIMUM">100</MDI>
      <MDI key="STATISTICS_MEAN">56.533044061719</MDI>
      <MDI key="STATISTICS_MEDIAN">nan</MDI>
      <MDI key="STATISTICS_MINIMUM">10.526315689087</MDI>
      <MDI key="STATISTICS_SKIPFACTORX">1</MDI>
      <MDI key="STATISTICS_SKIPFACTORY">1</MDI>
      <MDI key="STATISTICS_STDDEV">11.035948994148</MDI>
    </Metadata>
  </PAMRasterBand>
</PAMDataset>
