# Supplementary material for: Impact of historical land use change on the brown bear habitat connectivity in the Polish Carpathians
Source: PeerJ. 2025 Nov 11;13:e20295. doi: 10.7717/peerj.20295 (PMC12617368; doi:10.7717/peerj.20295)
Supplement: Supplemental Information 3 [file peerj-13-20295-s003.zip › results_05_2025/costSurface1930s_unweighted_stand.tif.aux.xml]

<PAMDataset>
  <Metadata>
    <MDI key="DataType">Thematic</MDI>
  </Metadata>
  <PAMRasterBand band="1">
    <Description>Band_1</Description>
    <Histograms>
      <HistItem>
        <HistMin>10.18518543243408</HistMin>
        <HistMax>100</HistMax>
        <BucketCount>256</BucketCount>
        <IncludeOutOfRange>1</IncludeOutOfRange>
        <Approximate>0</Approximate>
        <HistCounts>6|0|0|0|0|0|0|104|0|0|0|0|0|0|0|468|0|0|0|0|0|290|0|1409|0|0|1|0|0|15139|0|543|0|0|81|0|28187|0|0|296|0|0|110|0|63422|0|0|13271|0|0|151|0|17167|0|0|19573|0|0|6902|0|10134|0|0|42884|0|61037|0|0|167510|0|0|8411|0|115576|0|0|80369|0|0|37539|0|198592|0|0|77528|0|0|502927|0|338125|0|0|42876|0|0|465764|0|199454|0|0|153597|0|459839|0|0|368434|0|0|273632|0|17386|0|0|264950|0|0|81629|0|61913|0|0|515570|0|0|142910|0|43375|0|0|89227|0|91340|0|0|63404|0|0|28741|0|128912|0|0|148129|0|0|37080|0|53212|0|0|7188|0|0|56030|0|4474|0|0|20572|0|38674|0|0|12495|0|0|15586|0|21648|0|0|25910|0|0|538|0|447|0|0|9238|0|0|322|0|5100|0|0|8727|0|0|11402|0|6634|0|0|68|0|13719|0|0|14|0|0|44|0|266|0|0|12|0|0|5569|0|2|0|0|104|0|0|6818|0|6|0|0|5|0|0|0|0|24|0|0|0|0|0|0|0|148|0|0|0|0|0|0|0|0|0|0|0|0|0|0|0|0|0|1</HistCounts>
      </HistItem>
    </Histograms>
    <Metadata>
      <MDI key="BandName">Band_1</MDI>
      <MDI key="RepresentationType">ATHEMATIC</MDI>
      <MDI key="STATISTICS_EXCLUDEDVALUES"></MDI>
      <MDI key="STATISTICS_MAXIMUM">100</MDI>
      <MDI key="STATISTICS_MEAN">46.986734822511</MDI>
      <MDI key="STATISTICS_MEDIAN">nan</MDI>
      <MDI key="STATISTICS_MINIMUM">10.185185432434</MDI>
      <MDI key="STATISTICS_SKIPFACTORX">1</MDI>
      <MDI key="STATISTICS_SKIPFACTORY">1</MDI>
      <MDI key="STATISTICS_STDDEV">9.061461006514</MDI>
    </Metadata>
  </PAMRasterBand>
</PAMDataset>
