# Supplementary material for: Impact of historical land use change on the brown bear habitat connectivity in the Polish Carpathians
Source: PeerJ. 2025 Nov 11;13:e20295. doi: 10.7717/peerj.20295 (PMC12617368; doi:10.7717/peerj.20295)
Supplement: Supplemental Information 3 [file peerj-13-20295-s003.zip › results_05_2025/costSurface1930s_weighted_stand.tif.aux.xml]

<PAMDataset>
  <Metadata>
    <MDI key="DataType">Thematic</MDI>
  </Metadata>
  <PAMRasterBand band="1">
    <Description>Band_1</Description>
    <Histograms>
      <HistItem>
        <HistMin>10.16949081420898</HistMin>
        <HistMax>100</HistMax>
        <BucketCount>256</BucketCount>
        <IncludeOutOfRange>1</IncludeOutOfRange>
        <Approximate>0</Approximate>
        <HistCounts>6|0|0|0|1|0|0|0|0|16|0|0|0|0|379|0|0|0|0|159|0|0|0|0|971|0|0|0|14875|0|0|0|0|3419|0|0|0|0|27665|0|0|0|0|13132|0|0|0|0|61463|0|0|0|0|36624|0|0|0|15923|0|0|0|0|51574|0|0|0|0|10099|0|0|0|0|160269|0|0|0|0|63902|0|0|0|0|44536|0|0|0|140514|0|0|0|0|33501|0|0|0|0|403607|0|0|0|0|242217|0|0|0|0|74140|0|0|0|0|344622|0|0|0|100929|0|0|0|0|110532|0|0|0|0|327144|0|0|0|0|285391|0|0|0|0|181845|0|0|0|0|758360|0|0|0|590930|0|0|0|0|355145|0|0|0|0|599689|0|0|0|0|172737|0|0|0|0|207286|0|0|0|0|90819|0|0|0|67528|0|0|0|0|12753|0|0|0|0|11822|0|0|0|0|26408|0|0|0|0|2845|0|0|0|0|9447|0|0|0|48909|0|0|0|0|9085|0|0|0|0|21371|0|0|0|0|54799|0|0|0|0|3914|0|0|0|0|6679|0|0|0|10526|0|0|0|0|54|0|0|0|0|279|0|0|0|0|55|0|0|0|0|6|0|0|0|10</HistCounts>
      </HistItem>
    </Histograms>
    <Metadata>
      <MDI key="BandName">Band_1</MDI>
      <MDI key="RepresentationType">ATHEMATIC</MDI>
      <MDI key="STATISTICS_EXCLUDEDVALUES"></MDI>
      <MDI key="STATISTICS_MAXIMUM">100</MDI>
      <MDI key="STATISTICS_MEAN">55.856210438645</MDI>
      <MDI key="STATISTICS_MEDIAN">nan</MDI>
      <MDI key="STATISTICS_MINIMUM">10.169490814209</MDI>
      <MDI key="STATISTICS_SKIPFACTORX">1</MDI>
      <MDI key="STATISTICS_SKIPFACTORY">1</MDI>
      <MDI key="STATISTICS_STDDEV">11.418281911547</MDI>
    </Metadata>
  </PAMRasterBand>
</PAMDataset>
