# Supplementary material for: Impact of historical land use change on the brown bear habitat connectivity in the Polish Carpathians
Source: PeerJ. 2025 Nov 11;13:e20295. doi: 10.7717/peerj.20295 (PMC12617368; doi:10.7717/peerj.20295)
Supplement: Supplemental Information 3 [file peerj-13-20295-s003.zip › results_05_2025/costSurface1970s_unweighted_stand.tif.aux.xml]

<PAMDataset>
  <Metadata>
    <MDI key="DataType">Thematic</MDI>
  </Metadata>
  <PAMRasterBand band="1">
    <Description>Band_1</Description>
    <Histograms>
      <HistItem>
        <HistMin>10.89108848571777</HistMin>
        <HistMax>100</HistMax>
        <BucketCount>256</BucketCount>
        <IncludeOutOfRange>1</IncludeOutOfRange>
        <Approximate>0</Approximate>
        <HistCounts>80|0|0|0|0|0|0|0|1972|0|0|0|0|0|0|0|0|3329|0|0|0|0|3255|0|0|5515|0|0|16|0|0|148107|0|0|4174|0|112|0|0|133931|0|0|3679|0|0|480|0|0|210505|0|0|53677|0|0|1338|0|101247|0|0|59613|0|0|5890|0|0|79725|0|0|103413|0|0|19152|0|204313|0|0|54281|0|0|33699|0|0|127695|0|0|66076|0|0|80475|0|0|179865|0|206358|0|0|134285|0|0|96577|0|0|160004|0|0|112712|0|0|121157|0|232255|0|0|303629|0|0|196283|0|0|65194|0|0|209752|0|0|58506|0|0|91802|0|406967|0|0|176101|0|0|79204|0|0|112338|0|0|136453|0|0|67831|0|36250|0|0|220377|0|0|176632|0|0|80000|0|0|86800|0|0|20380|0|56555|0|0|8515|0|0|48970|0|0|100629|0|0|26751|0|0|38086|0|0|22390|0|64874|0|0|1541|0|0|2255|0|0|21830|0|0|1489|0|0|7321|0|21011|0|0|28451|0|0|14310|0|0|618|0|0|40536|0|0|285|0|0|164|0|2029|0|0|599|0|0|8200|0|0|57|0|0|1557|0|0|17091|0|354|0|0|12|0|0|4|0|0|155|0|0|0|0|0|42|0|769</HistCounts>
      </HistItem>
    </Histograms>
    <Metadata>
      <MDI key="BandName">Band_1</MDI>
      <MDI key="RepresentationType">ATHEMATIC</MDI>
      <MDI key="STATISTICS_EXCLUDEDVALUES"></MDI>
      <MDI key="STATISTICS_MAXIMUM">100</MDI>
      <MDI key="STATISTICS_MEAN">50.151090695357</MDI>
      <MDI key="STATISTICS_MEDIAN">nan</MDI>
      <MDI key="STATISTICS_MINIMUM">10.891088485718</MDI>
      <MDI key="STATISTICS_SKIPFACTORX">1</MDI>
      <MDI key="STATISTICS_SKIPFACTORY">1</MDI>
      <MDI key="STATISTICS_STDDEV">14.019758766847</MDI>
    </Metadata>
  </PAMRasterBand>
</PAMDataset>
