# Supplementary material for: Impact of historical land use change on the brown bear habitat connectivity in the Polish Carpathians
Source: PeerJ. 2025 Nov 11;13:e20295. doi: 10.7717/peerj.20295 (PMC12617368; doi:10.7717/peerj.20295)
Supplement: Supplemental Information 3 [file peerj-13-20295-s003.zip › results_05_2025/costSurface1970s_weighted_stand.tif.aux.xml]

<PAMDataset>
  <Metadata>
    <MDI key="DataType">Thematic</MDI>
  </Metadata>
  <PAMRasterBand band="1">
    <Description>Band_1</Description>
    <Histograms>
      <HistItem>
        <HistMin>9.523809432983398</HistMin>
        <HistMax>100</HistMax>
        <BucketCount>256</BucketCount>
        <IncludeOutOfRange>1</IncludeOutOfRange>
        <Approximate>0</Approximate>
        <HistCounts>62|0|0|0|2|0|0|0|61|0|0|0|0|3726|0|0|0|267|0|0|0|0|4531|0|0|0|124522|0|0|0|0|15021|0|0|0|104044|0|0|0|0|58454|0|0|0|167968|0|0|0|0|72155|0|0|0|114552|0|0|0|0|118778|0|0|0|94551|0|0|0|0|192271|0|0|0|108525|0|0|0|0|118273|0|0|0|172853|0|0|0|0|90952|0|0|0|192791|0|0|0|0|165181|0|0|0|132010|0|0|0|0|242106|0|0|0|130423|0|0|0|0|209890|0|0|0|342373|0|0|0|0|98310|0|0|0|265481|0|0|0|0|365508|0|0|0|56916|0|0|0|0|385115|0|0|0|311407|0|0|0|0|26558|0|0|0|451561|0|0|0|0|193162|0|0|0|55909|0|0|0|0|172480|0|0|0|108950|0|0|0|0|50818|0|0|0|2359|0|0|0|0|23855|0|0|0|17473|0|0|0|0|5520|0|0|0|695|0|0|0|0|35712|0|0|0|47503|0|0|0|0|208|0|0|0|70579|0|0|0|0|55554|0|0|0|55|0|0|0|0|15437|0|0|0|17165|0|0|0|0|158|0|0|0|89|0|0|0|0|7|0|0|0|22|0|0|0|3</HistCounts>
      </HistItem>
    </Histograms>
    <Metadata>
      <MDI key="BandName">Band_1</MDI>
      <MDI key="RepresentationType">ATHEMATIC</MDI>
      <MDI key="STATISTICS_EXCLUDEDVALUES"></MDI>
      <MDI key="STATISTICS_MAXIMUM">100</MDI>
      <MDI key="STATISTICS_MEAN">50.223788710424</MDI>
      <MDI key="STATISTICS_MEDIAN">nan</MDI>
      <MDI key="STATISTICS_MINIMUM">9.5238094329834</MDI>
      <MDI key="STATISTICS_SKIPFACTORX">1</MDI>
      <MDI key="STATISTICS_SKIPFACTORY">1</MDI>
      <MDI key="STATISTICS_STDDEV">15.46898647672</MDI>
    </Metadata>
  </PAMRasterBand>
</PAMDataset>
