# Supplementary material for: Impact of historical land use change on the brown bear habitat connectivity in the Polish Carpathians
Source: PeerJ. 2025 Nov 11;13:e20295. doi: 10.7717/peerj.20295 (PMC12617368; doi:10.7717/peerj.20295)
Supplement: Supplemental Information 3 [file peerj-13-20295-s003.zip › results_05_2025/costSurface2013_unweighted_stand.tif.aux.xml]

<PAMDataset>
  <Metadata>
    <MDI key="DataType">Thematic</MDI>
  </Metadata>
  <PAMRasterBand band="1">
    <Description>Band_1</Description>
    <Histograms>
      <HistItem>
        <HistMin>10.18518543243408</HistMin>
        <HistMax>100</HistMax>
        <BucketCount>256</BucketCount>
        <IncludeOutOfRange>1</IncludeOutOfRange>
        <Approximate>0</Approximate>
        <HistCounts>149|0|0|0|0|0|0|3708|0|0|0|0|0|0|0|4955|0|0|0|0|0|8904|0|9495|0|0|17|0|0|341112|0|4661|0|0|233|0|215289|0|0|3267|0|0|669|0|268206|0|0|138404|0|0|1755|0|113058|0|0|108365|0|0|7654|0|28566|0|0|132980|0|14578|0|0|267418|0|0|66191|0|36017|0|0|189600|0|0|82684|0|89299|0|0|127654|0|0|167752|0|205625|0|0|31357|0|0|110932|0|143023|0|0|95882|0|239539|0|0|192591|0|0|165753|0|79033|0|0|96913|0|0|83772|0|46827|0|0|336698|0|0|231602|0|58474|0|0|100051|0|124384|0|0|53574|0|0|39985|0|130001|0|0|160292|0|0|118784|0|65354|0|0|24129|0|0|31211|0|12990|0|0|44273|0|63803|0|0|27027|0|0|42426|0|21797|0|0|54334|0|0|2195|0|2590|0|0|18709|0|0|1734|0|6862|0|0|19857|0|0|21202|0|12221|0|0|649|0|30156|0|0|752|0|0|172|0|2432|0|0|472|0|0|6168|0|102|0|0|1414|0|0|12758|0|428|0|0|18|0|0|0|0|174|0|0|0|0|1|0|0|859|0|0|2|0|0|0|0|0|0|0|0|0|0|0|0|0|0|3</HistCounts>
      </HistItem>
    </Histograms>
    <Metadata>
      <MDI key="BandName">Band_1</MDI>
      <MDI key="RepresentationType">ATHEMATIC</MDI>
      <MDI key="STATISTICS_EXCLUDEDVALUES"></MDI>
      <MDI key="STATISTICS_MAXIMUM">100</MDI>
      <MDI key="STATISTICS_MEAN">44.052549800518</MDI>
      <MDI key="STATISTICS_MEDIAN">nan</MDI>
      <MDI key="STATISTICS_MINIMUM">10.185185432434</MDI>
      <MDI key="STATISTICS_SKIPFACTORX">1</MDI>
      <MDI key="STATISTICS_SKIPFACTORY">1</MDI>
      <MDI key="STATISTICS_STDDEV">14.119141666873</MDI>
    </Metadata>
  </PAMRasterBand>
</PAMDataset>
