# Supplementary material for: Impact of historical land use change on the brown bear habitat connectivity in the Polish Carpathians
Source: PeerJ. 2025 Nov 11;13:e20295. doi: 10.7717/peerj.20295 (PMC12617368; doi:10.7717/peerj.20295)
Supplement: Supplemental Information 3 [file peerj-13-20295-s003.zip › results_05_2025/costSurface2013_weighted_stand.tif.aux.xml]

<PAMDataset>
  <Metadata>
    <MDI key="DataType">Thematic</MDI>
  </Metadata>
  <PAMRasterBand band="1">
    <Description>Band_1</Description>
    <Histograms>
      <HistItem>
        <HistMin>9.523809432983398</HistMin>
        <HistMax>100</HistMax>
        <BucketCount>256</BucketCount>
        <IncludeOutOfRange>1</IncludeOutOfRange>
        <Approximate>0</Approximate>
        <HistCounts>103|0|0|0|0|0|0|0|69|0|0|0|0|6018|0|0|0|190|0|0|0|0|7646|0|0|0|225829|0|0|0|0|14347|0|0|0|168534|0|0|0|0|105194|0|0|0|247342|0|0|0|0|106398|0|0|0|199493|0|0|0|0|140506|0|0|0|177803|0|0|0|0|168696|0|0|0|94319|0|0|0|0|145329|0|0|0|127912|0|0|0|0|188835|0|0|0|163753|0|0|0|0|145389|0|0|0|143289|0|0|0|0|155756|0|0|0|220823|0|0|0|0|204925|0|0|0|225236|0|0|0|0|143640|0|0|0|207455|0|0|0|0|233701|0|0|0|118610|0|0|0|0|298133|0|0|0|81680|0|0|0|0|201485|0|0|0|372681|0|0|0|0|10296|0|0|0|172222|0|0|0|0|144709|0|0|0|49139|0|0|0|0|106494|0|0|0|1858|0|0|0|0|52528|0|0|0|23273|0|0|0|0|4316|0|0|0|15987|0|0|0|0|3914|0|0|0|26290|0|0|0|0|581|0|0|0|34583|0|0|0|0|52380|0|0|0|8|0|0|0|0|41862|0|0|0|12524|0|0|0|0|6|0|0|0|12840|0|0|0|0|2|0|0|0|49|0|0|0|26</HistCounts>
      </HistItem>
    </Histograms>
    <Metadata>
      <MDI key="BandName">Band_1</MDI>
      <MDI key="RepresentationType">ATHEMATIC</MDI>
      <MDI key="STATISTICS_EXCLUDEDVALUES"></MDI>
      <MDI key="STATISTICS_MAXIMUM">100</MDI>
      <MDI key="STATISTICS_MEAN">47.315004226995</MDI>
      <MDI key="STATISTICS_MEDIAN">nan</MDI>
      <MDI key="STATISTICS_MINIMUM">9.5238094329834</MDI>
      <MDI key="STATISTICS_SKIPFACTORX">1</MDI>
      <MDI key="STATISTICS_SKIPFACTORY">1</MDI>
      <MDI key="STATISTICS_STDDEV">16.71795277878</MDI>
    </Metadata>
  </PAMRasterBand>
</PAMDataset>
